# Supplementary material for: The role of women in learning games and water management outcomes
Source: PNAS Nexus. 2025 Jul 31;4(8):pgaf243. doi: 10.1093/pnasnexus/pgaf243 (PMC12344488; doi:10.1093/pnasnexus/pgaf243)
Supplement: pgaf243_Supplementary_Data [file pgaf243_supplementary_data.zip]

Archive with 11 entries (11 files):
- PNASNEXUS-PNASNEXUS-2025-00323-TR-s07.xlsx
- PNASNEXUS-PNASNEXUS-2025-00323-TR-s08.xlsx
- PNASNEXUS-PNASNEXUS-2025-00323-TR-s09.xlsx
- PNASNEXUS-PNASNEXUS-2025-00323-TR-s10.xlsx
- PNASNEXUS-PNASNEXUS-2025-00323-TR-s11.xlsx
- PNASNEXUS-PNASNEXUS-2025-00323-TR-s01.docx
- PNASNEXUS-PNASNEXUS-2025-00323-TR-s02.xlsx
- PNASNEXUS-PNASNEXUS-2025-00323-TR-s03.xlsx
- PNASNEXUS-PNASNEXUS-2025-00323-TR-s04.xlsx
- PNASNEXUS-PNASNEXUS-2025-00323-TR-s05.xlsx
- PNASNEXUS-PNASNEXUS-2025-00323-TR-s06.xlsx
