# Supplementary material for: The role of women in learning games and water management outcomes
Source: PNAS Nexus. 2025 Jul 31;4(8):pgaf243. doi: 10.1093/pnasnexus/pgaf243 (PMC12344488; doi:10.1093/pnasnexus/pgaf243)
Supplement: pgaf243_Supplementary_Data [file pgaf243_supplementary_data.zip › PNASNEXUS-PNASNEXUS-2025-00323-TR-s07.xlsx]

## Sheet: generalized SEM
	Leader composition (Base: No leader)
	Only male	Mixed	Only Female	Non-leader female participants (in 10%)	Endline: Maintenance rule (=1)	Endline: Maintenance (=1)
Village size (households)	0	-0.02*	0.01*	0	-0.01***	0.01*
	-0.01	-0.01	-0.01	0	0	0
NGO active in village (=1)	2.81*	3.79**	1.71	-0.29	1.40***	0.01
	-1.63	-1.8	-1.48	-0.49	-0.53	-0.64
Number of SHGs	0.71**	0.90***	0.62**	-0.08*	0.25***	-0.04
	-0.3	-0.3	-0.31	-0.04	-0.07	-0.07
Public School (=1)	-10.32***	3.75**	2.77*	0.2	0.43	-1.86
	-1.6	-1.65	-1.55	-0.58	-1.09	-1.16
Private School (=1)	-3.35**	-2.31	-2.52	1.01	-0.41	8.90***
	-1.48	-1.41	-2.01	-0.65	-0.72	-1.53
Share literacy in %	0.06	0.09	0.1	0.03	0	0.08*
	-0.07	-0.07	-0.09	-0.03	-0.02	-0.04
Share caste/tribal in %	0.02	-0.02	0.05	0	-0.01	0.02
	-0.03	-0.04	-0.05	-0.02	-0.01	-0.02
Sequence (1 to 56)	-0.18***	-0.17***	-0.12*	0.04**	-0.03	0.09**
	-0.06	-0.06	-0.07	-0.02	-0.02	-0.04
Leader composition (Base: No leader)
Only Male				0.92	0.4	-0.32
				-0.72	-0.87	-0.81
Both				1.07	-0.27	2.70*
				-0.87	-1.2	-1.53
Only Female				2.07**	-0.08	-2.17*
				-0.81	-0.9	-1.27
Number of leaders				-0.39**	0.13	-0.07
				-0.18	-0.28	-0.31
Non-leader female participants (in 10%)					0.69***	0.15
					-0.17	-0.21
Baseline: Maintenance rule (=1)					-0.31
					-0.7
Dam used for irrigation (=1)					-0.89*	2.15***
					-0.46	-0.59
Baseline: Maintenance (=1)						-0.42
						-0.6
Endline: Maintenance rule (=1)						3.14***
						-1
Constant	8.24*	-4.68	-12.35	-0.15	-1.98	-7.48**
	-4.85	-5.18	-8.75	-2.46	-2.19	-3.77
N	56			56	56	56
Notes: Estimates are from generalized SEM model using multinomial logit estimates for leader composition, linear regression to estimate the share of female participants, probit link functions for the binary dam maintenance rule and maintenance outcomes with robust standard errors in brackets. * p<0.10, ** p<0.05, *** p<0.01
