# Supplementary material for: The role of women in learning games and water management outcomes
Source: PNAS Nexus. 2025 Jul 31;4(8):pgaf243. doi: 10.1093/pnasnexus/pgaf243 (PMC12344488; doi:10.1093/pnasnexus/pgaf243)
Supplement: pgaf243_Supplementary_Data [file pgaf243_supplementary_data.zip › PNASNEXUS-PNASNEXUS-2025-00323-TR-s08.xlsx]

## Sheet: SEM robustness check
	Leader composition (Base: No leader)
	Only male	Mixed	Only Female	Non-leader female participants (in 10%)	Endline: Maintenance rule (=1)		Endline: Maintenance (=1)
Village size (households)	0	0	-0.00**	0	0		-0.00**
	0	0	0	0	0		0
NGO active in village (=1)	-0.20*	0.16	0.14*	-0.09	-0.3		0.28**
	-0.12	-0.15	-0.08	-0.16	-0.5		-0.11
Number of SHGs	-0.03***	0.02	0.01*	0	-0.08**		0.04***
	-0.01	-0.01	-0.01	-0.02	-0.04		-0.01
Public School (=1)	-0.03	-0.34**	0.23**	0.13	0.18		0.07
	-0.07	-0.13	-0.1	-0.11	-0.58		-0.28
Private School (=1)	0.2	-0.31	0.08	0.03	1.01		-0.13
	-0.17	-0.25	-0.15	-0.22	-0.65		-0.18
Share literacy in %	-0.01**	0	0	0.01	0.03		0
	0	-0.01	-0.01	-0.01	-0.03		-0.01
Share caste/tribal in %	0	0	-0.01	0	0		0
	0	0	0	0	-0.02		0
Sequence (1 to 56)	0.01***	-0.01**	0	0	0.04**		-0.01
	0	0	-0.00**	0	0		-0.00**
Leader composition (Base: No leader)
Only Male				0.92	0.03		0.03
				-0.72	-0.19		-0.19
Both				1.06	-0.11		0.44
				-0.87	-0.3		-0.27
Only Female				2.08**	-0.1		-0.2
				-0.82	-0.16		-0.18
Number of leaders				-0.39**	0.03		-0.06
				-0.18	-0.06		-0.06
Non-leader female participants (in 10%)					0.14***		0
					-0.03		-0.04
Dam used for irrigation (=1)					-0.24**		0.33***
					-0.12		-0.12
Baseline: Maintenance (=1)							0.36***
							-0.11
Endline: Maintenance rule (=1)							-0.07
							-0.13
Constant	0.89**	0.55	0.39	-0.83	0.24		-0.36
	-0.38	-0.68	-0.51	-0.63	-0.51		-0.57
N	56			56	56		56
Notes: Estimates are from SEM model with robust standard errors in brackets. * p<0.10, ** p<0.05, *** p<0.01
