# Supplementary material for: The role of women in learning games and water management outcomes
Source: PNAS Nexus. 2025 Jul 31;4(8):pgaf243. doi: 10.1093/pnasnexus/pgaf243 (PMC12344488; doi:10.1093/pnasnexus/pgaf243)
Supplement: pgaf243_Supplementary_Data [file pgaf243_supplementary_data.zip › PNASNEXUS-PNASNEXUS-2025-00323-TR-s09.xlsx]

## Sheet: Tabelle1
	(1)	(2)	(3)	(4)
	Dam maintenance (=1)		Dam rule exists (=1)
Game Intervention	0.19**	0.21**	0.03	0.06
	[0.01,0.38]	[0.02,0.41]	[-0.18,0.24]	[-0.13,0.25]
Baseline: Maintenance (=1)	0.21**	0.17*	0.11	0.08
	[0.03,0.39]	[-0.02,0.36]	[-0.08,0.31]	[-0.11,0.26]
Dam used for irrigation (=1)		0.01		-0.21**
		[-0.20,0.22]		[-0.39,-0.02]
Village size (households)		0		-0.00**
		[-0.00,0.00]		[-0.00,-0.00]
NGO active in village (=1)		0.03		0.04
		[-0.18,0.24]		[-0.15,0.24]
# SHGs before 2017		0.01		0.04***
		[-0.01,0.03]		[0.02,0.05]
Share literacy in %		0		0
		[-0.01,0.02]		[-0.01,0.01]
Share caste/tribal in %		-0.01**		0
		[-0.01,-0.00]		[-0.01,0.00]
# Schools		-0.10*		-0.09
		[-0.21,0.02]		[-0.20,0.03]
N	84	82	84	82
Pseudo R2	0.07	0.15	0.01	0.17
Notes: Reported are average marginal effects calculated from probit regressions with robust standard errors. 95% confidence intervals in brackets. * p<0.10, ** p<0.05, *** p<0.01
