# Supplementary material for: The role of women in learning games and water management outcomes
Source: PNAS Nexus. 2025 Jul 31;4(8):pgaf243. doi: 10.1093/pnasnexus/pgaf243 (PMC12344488; doi:10.1093/pnasnexus/pgaf243)
Supplement: pgaf243_Supplementary_Data [file pgaf243_supplementary_data.zip › PNASNEXUS-PNASNEXUS-2025-00323-TR-s10.xlsx]

## Sheet: Sheet1
	(1)	(2)	t-test
	Male leader (n=66)	Female leader (n=23)	Difference
Variable	Mean/SE	Mean/SE	(1)-(2)
Political office	0.41	0.39	0.02
	[0.06]	[0.10]
CBNRM	0.55	0.30	0.24**
	[0.06]	[0.10]
Self-help group	0.00	0.30	-0.30***
	[0.00]	[0.10]
Cultural group	0.05	0.00	0.05
	[0.03]	[0.00]
Observations	66	23
