# Supplementary material for: The role of women in learning games and water management outcomes
Source: PNAS Nexus. 2025 Jul 31;4(8):pgaf243. doi: 10.1093/pnasnexus/pgaf243 (PMC12344488; doi:10.1093/pnasnexus/pgaf243)
Supplement: pgaf243_Supplementary_Data [file pgaf243_supplementary_data.zip › PNASNEXUS-PNASNEXUS-2025-00323-TR-s11.xlsx]

## Sheet: Tabelle1
	(1)	(2)	(3)	(4)	(5)	(6)
	Game related discussions #	Proposed rules #	Agreed rules #	Cooperative outcome R9/10	Come back #	Formal discussions #
Only male leader (=1)	3.28	-0.61	0.85	0.08	-2.5	0.16
	-16.83	-4.26	-8.82	-0.19	-1.94	-0.24
Both male & female leader (=1)	-7.8	-3.14	-2.58	0.14	-1.09	-0.2
	-20.37	-5.45	-9.02	-0.28	-2.99	-0.36
Only female leader (=1)	-14.76	-2.45	-5.66	0.08	-2.33	-0.01
	-16.71	-4.4	-8.93	-0.22	-1.98	-0.26
Number of leaders	2.35	1.15	0.11	-0.02	0.01	0.17**
	-4.67	-1.31	-2.13	-0.04	-0.82	-0.08
Women participants (in 10%)	-1.36	-0.3	0.1	0.02	0.70**	0.10**
	-3	-0.63	-1.32	-0.03	-0.35	-0.04
Sequence (1 to 56)	-0.69	-0.08	0.03	-0.01	0	0
	-0.45	-0.12	-0.21	0	-0.07	-0.01
Village size (households)	0.02	0	0.02	0	0.01	0
	-0.08	-0.02	-0.04	0	-0.01	0
NGO active in village (=1)	-7.9	-1.67	-4.13	-0.13	2.08	0.08
	-11.97	-3.31	-6.48	-0.1	-1.67	-0.18
SHGs	-0.65	-0.11	0	0.01	0.22*	0.02
	-0.89	-0.25	-0.48	-0.01	-0.12	-0.02
Share literacy in %	-1.31*	-0.34*	-0.62**	0.01	-0.16	0
	-0.73	-0.2	-0.31	-0.01	-0.1	-0.01
Share caste/tribal in %	-0.44	-0.07	-0.07	0	0.05	0
	-0.29	-0.07	-0.12	0	-0.03	0
Number of schools	-2.6	-0.61	-1.51	0.01	-0.54	-0.07
	-4.95	-1.24	-3.03	-0.07	-0.76	-0.08
Constant	239.46***	56.90***	83.16***	0.71	12.82*	-0.35
	-51.99	-12.71	-20.13	-0.49	-7.53	-0.68
N	56	56	56	56	56	55
Notes: Estimates are from OLS regressions using regressions with robust standard errors in brackets. * p<0.10, ** p<0.05, *** p<0.01
