# Supplementary material for: The role of women in learning games and water management outcomes
Source: PNAS Nexus. 2025 Jul 31;4(8):pgaf243. doi: 10.1093/pnasnexus/pgaf243 (PMC12344488; doi:10.1093/pnasnexus/pgaf243)
Supplement: pgaf243_Supplementary_Data [file pgaf243_supplementary_data.zip › PNASNEXUS-PNASNEXUS-2025-00323-TR-s02.xlsx]

## Sheet: Intervention ROI
Estimation of return on investment of main effect of game intervention
Year	Intervention cost	Benefit compared to no maintenance	Additional probability that intervention leads to maintenance in %-points	Expected value of benefit	Cumulated present value assuming 10% annual discount rate	Return on investment in %
1	$72.44	$826.26	0.2	$165.25	$92.81	0.28
2		$826.26	0.19	$156.99	$235.53	2.25
3		$826.26	0.17	$140.46	$351.62	3.85
4		$1.515.56	0.13	$197.02	$499.64	5.9
5		$1.515.56	0.1	$151.56	$603.16	7.33
Estimation of return on investment of gender effect of game intervention
Year	Intervention cost	Benefit compared to no maintenance	Additional maintenance probability of 50% vs. 0% female participants in %-points	Expected value of benefit	Cumulated present value assuming 10 percent annual discount rate	Return on investment in %
1	$72.44	$826.26	0.3	$247.88	$175.44	1.42
2		$826.26	0.3	$247.88	$400.78	4.53
3		$826.26	0.25	$206.57	$571.0	6.89
4		$1.515.56	0.2	$303.11	$799.23	10.03
5		$1.515.56	0.1	$151.56	$902.74	11.46
