# Supplementary material for: The role of women in learning games and water management outcomes
Source: PNAS Nexus. 2025 Jul 31;4(8):pgaf243. doi: 10.1093/pnasnexus/pgaf243 (PMC12344488; doi:10.1093/pnasnexus/pgaf243)
Supplement: pgaf243_Supplementary_Data [file pgaf243_supplementary_data.zip › PNASNEXUS-PNASNEXUS-2025-00323-TR-s03.xlsx]

## Sheet: summary statistics
	Leader		T-Test:	Not-leader villager		T-Test:
	Male	Female	Difference	Male	Female	Difference
Variable	(1)	(2)	(1)-(2)	(3)	(4)	(3)-(4)
Age (in years)	40	31	9.23***	34	30	3.5***
Literate (%)	0.95	0.96	0	0.96	0.95	0
Primary education (%)	0.56	0.74	-0.18	0.58	0.63	-0.1
Secondary education (%)	0.36	0.22	0.15	0.32	0.31	0
University degree (%)	0.03	0	0.03	0.06	0.01	0.0***
How often player would be asked for help by fellow players (1-14)	1.39	1.74	-0.35	1.21	1	0.21**
Labor contribution to dam (%)	0.45	0.22	0.24**	0.27	0.23	0.04
N	66	23	89	503	192	695
Joint significance: F-Stat			4.01***			4.43***
F-Test, N			89			691
