# Supplementary material for: The role of women in learning games and water management outcomes
Source: PNAS Nexus. 2025 Jul 31;4(8):pgaf243. doi: 10.1093/pnasnexus/pgaf243 (PMC12344488; doi:10.1093/pnasnexus/pgaf243)
Supplement: pgaf243_Supplementary_Data [file pgaf243_supplementary_data.zip › PNASNEXUS-PNASNEXUS-2025-00323-TR-s04.xlsx]

## Sheet: balance test
	First 28 villages	Second 28 villages	t-test
	(1)	(2)	Difference
Variable	Mean/SE	Mean/SE	(1)-(2)
Baseline: Maintenance (=1)	0.46	0.61	-0.14
	[0.10]	[0.09]
Baseline: SHG number	6.39	6.93	-0.54
	[1.12]	[0.95]
Baseline: Dam for irrigation (=1)	0.41	0.46	-0.06
	[0.09]	[0.10]
Village size (households)	157.93	170.46	-12.54
	[17.49]	[20.00]
NGO active in village (=1)	0.61	0.79	-0.18
	[0.09]	[0.08]
Public school (=1)	0.89	0.96	-0.07
	[0.06]	[0.04]
Private school (=1)	0.11	0.04	0.07
	[0.06]	[0.04]
Share literacy in %	52.01	50.54	1.47
	[1.51]	[1.69]
Share caste/tribal in %	79.31	77.47	1.84
	[3.38]	[3.27]
N	28	28
F-test of joint significance (F-stat)			0.64
F-test, number of observations			56
