# Supplementary material for: The role of women in learning games and water management outcomes
Source: PNAS Nexus. 2025 Jul 31;4(8):pgaf243. doi: 10.1093/pnasnexus/pgaf243 (PMC12344488; doi:10.1093/pnasnexus/pgaf243)
Supplement: pgaf243_Supplementary_Data [file pgaf243_supplementary_data.zip › PNASNEXUS-PNASNEXUS-2025-00323-TR-s05.xlsx]

## Sheet: village characteristics
Variable	Definition	Survey source	Range	N	mean	SD	median
Dam maintenance	Dam has been maintained by anyone (e.g., development agency or village) during last year	Baseline	[0, 1]	56	0.54	0.5	1
		Follow-up	[0, 1]	56	0.71	0.46	1
Rule existence	Rules on dam maintenance are in place	Baseline	[0, 1]	56	0.32	0.47	0
		Follow-up	[0, 1]	56	0.14	0.35	0
Dam for farming	Village dam is used for farming /irrigation	Baseline	[0, 1]	56	0.44	0.5	0
		Follow-up	[0, 1]	56	0.43	0.5	0
Number of SHGs	Female self-help groups within village	Baseline	[0, 20]	56	6.66	5.44	5
		Follow-up	[0, 9]	56	2.29	2.79	1
Village size (households)	No. of households living in village	Census	[24, 418]	56	164.2	98.71	150
Share literacy in (in %)	Share of literate population in village	Census	[36, 69]	56	51.28	8.43	52
Share caste/tribal in (in %)	Share of scheduled caste and tribal population in village	Census	[35, 100]	56	78.39	17.45	81
FES presence	Village has worked with FES in the past	FES	[0, 1]	56	0.7	0.46	1
Share of non-leader women (in %)	Indicates the share of women on the game participants in village in percent	Game	[0, 93]	56	24.49	17.54	21
No leader participated (=1)	Indicates that no leaders were among the participants of the learning session	Game	[0, 1]	1	56	0.16	0.37
Only male leader participated (=1)	Indicates that only male leader(s) were among the participants of the learning session	Game	[0, 1]	1	56	0.48	0.5
Mixed leader session (=1)	Indicates that no both male and female leaders were among the participants of the learning session	Game	[0, 1]	1	56	0.14	0.35
Only female leader participated (=1)	Indicates that only female leader(s) were among the participants of the learning session	Game	[0, 1]	1	56	0.21	0.41
