# Supplementary material for: The role of women in learning games and water management outcomes
Source: PNAS Nexus. 2025 Jul 31;4(8):pgaf243. doi: 10.1093/pnasnexus/pgaf243 (PMC12344488; doi:10.1093/pnasnexus/pgaf243)
Supplement: pgaf243_Supplementary_Data [file pgaf243_supplementary_data.zip › PNASNEXUS-PNASNEXUS-2025-00323-TR-s06.xlsx]

## Sheet: main SEM
	(1)	(2)	(3)
	direct	indirect	total
No leader participated (=1)
Village size (households)	0	No path	0
	0	(.)	0
NGO active in village (=1)	-0.20*	No path	-0.20*
	-0.11	(.)	-0.11
Number of SHGs	-0.03***	No path	-0.03***
	-0.01	(.)	-0.01
Public School (=1)	-0.03	No path	-0.03
	-0.07	(.)	-0.07
Private School (=1)	0.2	No path	0.2
	-0.17	(.)	-0.17
Share literacy in %	-0.01**	No path	-0.01**
	0	(.)	0
Share caste/tribal in %	0	No path	0
	0	(.)	0
Sequence of game interventions (1 to 56)	0.01***	No path	0.01***
	0	(.)	0
Only male leader participated (=1)
Village size (households)	0	No path	0
	0	(.)	0
NGO active in village (=1)	0.16	No path	0.16
	-0.15	(.)	-0.15
Number of SHGs	0.02	No path	0.02
	-0.01	(.)	-0.01
Public School (=1)	-0.34**	No path	-0.34**
	-0.13	(.)	-0.13
Private School (=1)	-0.31	No path	-0.31
	-0.25	(.)	-0.25
Share literacy in %	0	No path	0
	-0.01	(.)	-0.01
Share caste/tribal in %	0	No path	0
	0	(.)	0
Sequence of game interventions (1 to 56)	-0.01**	No path	-0.01**
	0	(.)	0
Both male and female leader participated (=1)
Village size (households)	-0.00**	No path	-0.00**
	0	(.)	0
NGO active in village (=1)	0.14*	No path	0.14*
	-0.08	(.)	-0.08
Number of SHGs	0.01*	No path	0.01*
	-0.01	(.)	-0.01
Public School (=1)	0.23**	No path	0.23**
	-0.1	(.)	-0.1
Private School (=1)	0.08	No path	0.08
	-0.15	(.)	-0.15
Share literacy in %	0	No path	0
	-0.01	(.)	-0.01
Share caste/tribal in %	-0.01	No path	-0.01
	0	(.)	0
Sequence of game interventions (1 to 56)	0	No path	0
	0	(.)	0
Only female leader participated (=1)
Village size (households)	0	No path	0
	0	(.)	0
NGO active in village (=1)	-0.1	No path	-0.1
	-0.16	(.)	-0.16
Number of SHGs	0	No path	0
	-0.02	(.)	-0.02
Public School (=1)	0.13	No path	0.13
	-0.11	(.)	-0.11
Private School (=1)	0.03	No path	0.03
	-0.22	(.)	-0.22
Share literacy in %	0.01	No path	0.01
	-0.01	(.)	-0.01
Share caste/tribal in %	0	No path	0
	0	(.)	0
Sequence of game interventions (1 to 56)	0	No path	0
	0	(.)	0
Non-leader female participants (in 10%)
Only male leader participated (=1)	0.92	No path	0.92
	-0.72	(.)	-0.72
Both male and female leader participated (=1)	1.07	No path	1.07
	-0.87	(.)	-0.87
Only female leader participated (=1)	2.07**	No path	2.07**
	-0.81	(.)	-0.81
Village size (households)	0	0	0
	0	0	0
NGO active in village (=1)	-0.29	0.09	-0.2
	-0.49	-0.3	-0.5
Number of SHGs	-0.08*	0.04	-0.04
	-0.04	-0.04	-0.05
Public School (=1)	0.2	0.21	0.41
	-0.58	-0.2	-0.61
Private School (=1)	1.01	-0.14	0.87*
	-0.65	-0.4	-0.53
Share literacy in %	0.03	0.02	0.05
	-0.03	-0.01	-0.04
Share caste/tribal in %	0	0.01	0.01
	-0.02	-0.01	-0.02
Sequence of game interventions (1 to 56)	0.04**	-0.01	0.03
	-0.02	-0.01	-0.02
Number of leaders in session	-0.39**	No path	-0.39**
	-0.18	(.)	-0.18
Endline: Maintenance rule (=1)
Only male leader participated (=1)	0.03	0.13	0.16
	-0.19	-0.11	-0.2
Both male and female leader participated (=1)	-0.11	0.15	0.05
	-0.3	-0.12	-0.32
Only female leader participated (=1)	-0.09	0.30**	0.21
	-0.16	-0.13	-0.19
Non-leader female participants (in 10%)	0.14***	No path	0.14***
	-0.03	(.)	-0.03
Village size (households)	-0.00**	0	-0.00**
	0	0	0
NGO active in village (=1)	0.29***	-0.03	0.26*
	-0.11	-0.09	-0.14
Number of SHGs	0.04***	-0.01	0.03**
	-0.01	-0.01	-0.01
Public School (=1)	0.08	0.01	0.1
	-0.27	-0.11	-0.31
Private School (=1)	-0.15	0.11	-0.05
	-0.2	-0.11	-0.18
Share literacy in %	0	0.01	0
	-0.01	-0.01	-0.01
Share caste/tribal in %	0	0	0
	0	0	0
Sequence of game interventions (1 to 56)	-0.01	0	0
	-0.01	0	-0.01
Number of leaders in session	0.03	-0.06**	-0.03
	-0.06	-0.03	-0.06
Baseline: Maintenance rule (=1)	-0.09	No path	-0.09
	-0.18	(.)	-0.18
Dam used for irrigation (=1)	-0.23**	No path	-0.23**
	-0.12	(.)	-0.12
Endline: Maintenance (=1)
Only male leader participated (=1)	0.02	0.06	0.08
	-0.19	-0.07	-0.21
Both male and female leader participated (=1)	0.43	0.02	0.45*
	-0.27	-0.11	-0.26
Only female leader participated (=1)	-0.21	0.08	-0.14
	-0.18	-0.09	-0.18
Non-leader female participants (in 10%)	0	0.05***	0.05*
	-0.04	-0.02	-0.03
Endline: Maintenance rule (=1)	0.36***	No path	0.36***
	-0.11	(.)	-0.11
Village size (households)	0	-0.00**	0
	0	0	0
NGO active in village (=1)	0.06	0.18*	0.24
	-0.14	-0.1	-0.16
Number of SHGs	-0.01	0.02	0.01
	-0.01	-0.01	-0.02
Public School (=1)	-0.1	0.1	0
	-0.2	-0.14	-0.23
Private School (=1)	0.40**	0	0.40***
	-0.19	-0.12	-0.11
Share literacy in %	0.01*	0	0.01*
	-0.01	0	-0.01
Share caste/tribal in %	0	0	0
	0	0	0
Sequence of game interventions (1 to 56)	0.01*	0	0.01
	0	0	-0.01
Number of leaders in session	-0.06	-0.01	-0.07
	-0.06	-0.03	-0.06
Baseline: Maintenance rule (=1)	0	-0.03	-0.03
	(.)	-0.07	-0.07
Dam used for irrigation (=1)	0.33***	-0.08*	0.25*
	-0.12	-0.05	-0.13
Baseline: Maintenance (=1)	-0.07	No path	-0.07
	-0.13	(.)	-0.13
N	56
Notes: Estimates are from SEM model with robust standard errors in parentheses. * p<0.10, ** p<0.05, *** p<0.0
